# Supplementary material for: Proteomics of Salt Gland–Secreted Sap Indicates a Pivotal Role for Vesicle Transport and Energy Metabolism in Plant Salt Secretion
Source: Int J Mol Sci. 2022 Nov 11;23(22):13885. doi: 10.3390/ijms232213885 (PMC9693062; doi:10.3390/ijms232213885)
Supplement: Supplementary file 1 [file ijms-23-13885-s001.zip]

Archive with 1 entries (1 files):
- ijms-1983618-supplementary.pdf
